# Supplementary material for: Roles considered important for hospitalist and non-hospitalist generalist practice in Japan: a survey study
Source: BMC Prim Care. 2023 Jul 7;24:139. doi: 10.1186/s12875-023-02090-w (PMC10327327; doi:10.1186/s12875-023-02090-w)
Supplement: Supplementary file 3 — Additional file 3: Appendix 3. Questionnaire resultwhat you consider important as a hospitalist? [file 12875_2023_2090_MOESM3_ESM.xlsx]

## Sheet: Sheet1
Appendix 3 Questionnaire result
what you consider important as a hospitalist?
		1st Rank number HG	1st Rank number NHG	2nd Rank number of HG	2nd Rank number of NHG	3rd Rank number of HG	3rd Rank number of NHG	HG total	NHG total	HG (%)	NHG (%)		HG rank	NHG rank
	1 Inpatient medical management (rehabilitation, nutrition, etc.)	121	39	50	16	36	12	499	161	11.3461	11.2745		Best 3	Best2
	2 Palliative care	8	5	12	6	9	3	57	30	1.29604	2.10084		Worst 5
	3 Patient education	14	10	20	17	23	9	105	73	2.38745	5.11204
	4 Patient Safety(Diagnostic Safety)	54	12	52	9	36	10	302	64	6.86676	4.48179		Best 4
	5 Evidence-based medicine	101	41	107	28	45	16	562	195	12.7785	13.6555		Best 1	Best1
	6 Diagnostic Reasoning	105	20	79	19	41	14	514	112	11.6871	7.84314		Best 2	Best4
	7 Patient Safety(Medication)	3	0	6	3	9	8	30	14	0.682128	0.980392		Worst4	Worst5
	8 Education for residents	22	1	39	4	68	7	212	18	4.82037	1.2605
	9 Education for staff	5	1	16	1	34	6	81	11	1.84175	0.770308			Worst4
	10 Education for students	6	1	15	0	16	4	64	7	1.45521	0.490196			Worst2
	11 Lifelong self-education	28	12	28	10	41	20	181	76	4.11551	5.32213
	12 Inter-professional work	29	4	58	27	66	22	269	88	6.11642	6.16246		Best5	Best5
	13 Communication with medical staff	14	7	27	10	40	14	136	55	3.09231	3.85154
	14 Cooperation with other departments	12	1	20	1	25	10	101	15	2.2965	1.05042
	15 Hospital management	11	5	25	9	38	8	121	41	2.75125	2.87115
	16 Out-of-hospital activities	0	2	4	1	6	8	14	16	0.318327	1.12045		Worst1
	17 Leadership	25	2	14	2	11	7	114	17	2.59209	1.19048
	18 Patient Safety(Infection control)	7	1	14	1	22	3	71	8	1.61437	0.560224			Worst3
	19 Research	9	1	9	3	21	5	66	14	1.50068	0.980392			Worst5
	20 Elderly care	43	29	31	10	34	9	225	116	5.11596	8.12325			Best3
	21 Social work	3	3	5	6	7	4	26	25	0.591178	1.7507		Worst3
	22 Professionalism and medical ethics	54	10	23	7	27	7	235	51	5.34334	3.57143
	23 Emergency visit	12	1	17	0	14	2	84	5	1.90996	0.35014			Worst1
	24 First outpatient visit	33	13	36	19	25	4	196	81	4.45657	5.67227
	25 Home visit care	0	4	4	8	6	12	14	40	0.318327	2.80112		Worst1
	26 Preventive Medicine (Primary, Secondary and Tertiary)	14	13	12	18	15	11	81	86	1.84175	6.02241
	None			10	3	18	3	38	9	0.864029	0.630252
	Legend: HG: hospitalist group NHG: Non-hospitalist group
	Respondents were asked to select each of the three items they thought were most important roles for hospitalist practice, ranking them first to third.
	Responses were scored by applying 3 points to the first ranked item, 2 points to the second, 1 point to the third, and 0 points for “not applicable.” This scoring method was created based on the Borda count.
