# Supplementary material for: Roles considered important for hospitalist and non-hospitalist generalist practice in Japan: a survey study
Source: BMC Prim Care. 2023 Jul 7;24:139. doi: 10.1186/s12875-023-02090-w (PMC10327327; doi:10.1186/s12875-023-02090-w)
Supplement: Supplementary file 4 — Additional file 4: Appendix 4. Compare community-based hospital with university hospital. [file 12875_2023_2090_MOESM4_ESM.xlsx]

## Sheet: Sheet3
Appendix 4 Compare community-based hospital with university hospital
	1st rank number of CH	1st rank number of UH	2nd rank number of CH	2nd rank number of UH	3rd rank number of CH	3rd rank number of UH	Total point of CH	Total point of UH	Total percent of CH	Total percent of UH	Rank of CH	Rank of UH
1 Inpatient medical management (rehabilitation, nutrition, etc.)	106	15	40	10	27	9	425	74	13.2399	6.22896	Best 1	Best 5
2 Palliative care	5	3	11	1	9	0	46	20	1.43302	1.6835
3 Patient education	11	3	14	6	18	5	79	30	2.46106	2.52525
4 Patient Safety(Diagnostic Safety)	40	14	35	17	28	8	218	85	6.79128	7.15488	Best 5	Best 3
5 Evidence-based medicine	73	28	80	27	32	13	411	147	12.8037	12.3737	Best 2	Best 2
6 Diagnostic Reasoning	62	43	58	21	30	11	332	180	10.3427	15.1515	Best 3	Best 1
7 Patient Safety(Medication)	1	2	5	1	5	3	18	17	0.560748	1.43098	Worst 4	Worst 4
8 Education for residents	19	3	30	9	49	19	166	36	5.17134	3.0303
9 Education for staff	3	2	7	9	23	11	46	33	1.43302	2.77778
10 Education for students	0	6	4	11	4	12	12	49	0.373832	4.12458	Worst 2
11 Lifelong self-education	19	9	19	9	32	9	127	54	3.95639	4.54545
12 Inter-professional work	25	4	48	10	49	17	220	41	6.85358	3.45118	Best 4
13 Communication with medical staff	13	1	21	6	32	8	113	24	3.52025	2.0202
14 Cooperation with other departments	9	3	14	6	17	8	72	30	2.24299	2.52525
15 Hospital management	11	0	21	4	28	10	103	17	3.20872	1.43098		Worst 4
16 Out-of-hospital activities	0	0	4	0	4	2	12	9	0.373832	0.757576	Worst 2	Worst 1
17 Leadership	17	8	11	3	8	3	81	39	2.52336	3.28283
18 Patient Safety(Infection control)	1	6	11	3	19	3	44	33	1.37072	2.77778
19 Research	3	6	4	5	8	13	25	37	0.778816	3.11448
20 Elderly care	35	8	28	3	31	3	192	39	5.98131	3.28283
21 Social work	3	0	2	3	5	2	18	15	0.560748	1.26263	Worst 4	Worst 3
22 Professionalism and medical ethics	41	13	16	7	22	5	177	62	5.51402	5.21886
23 Emergency visit	11	1	14	3	11	3	72	18	2.24299	1.51515
24 First outpatient visit	17	16	24	12	19	6	118	81	3.67601	6.81818		Best 4
25 Home visit care	0	0	3	1	5	1	11	11	0.342679	0.925926	Worst 1	Worst 2
26 Preventive Medicine (Primary, Secondary and Tertiary)	10	4	7	5	10	5	54	31	1.68224	2.60943
None			4	6	10	8	18	21	0.560748	1.76768
Legend: CH: Community-based Hospital UH: University Hospital. There were 520 respondents affiliated with community-based hospitals and 196 affiliated with university hospitals.
Respondents were asked to select each of the three items they thought were most important roles for hospitalist practice, ranking them first to third.
Responses were scored by applying 3 points to the first ranked item, 2 points to the second, 1 point to the third, and 0 points for “not applicable.”
This scoring method was created based on the Borda count.
