# Supplementary material for: Roles considered important for hospitalist and non-hospitalist generalist practice in Japan: a survey study
Source: BMC Prim Care. 2023 Jul 7;24:139. doi: 10.1186/s12875-023-02090-w (PMC10327327; doi:10.1186/s12875-023-02090-w)
Supplement: Supplementary file 5 — Additional file 5: Appendix 5. Compare male with female. [file 12875_2023_2090_MOESM5_ESM.xlsx]

## Sheet: Appendix 5
Appendix 5 Compare male with female
	1st rank number of Male	1st rank number of Female	2nd rank number of Male	2nd rank number of Female	3rd rank number of Male	3rd rank number of Female	Total point of Male	Total point of Female	Total percent of Male	Total percent of Female	Rank of Male	Rank of Female
1 Inpatient medical management (rehabilitation, nutrition, etc.)	98	23	41	9	26	10	402	97	10.7372	14.8318	Best 3	Best 1
2 Palliative care	5	3	9	3	7	2	40	17	1.06838	2.59939
3 Patient education	7	7	17	3	17	6	72	33	1.92308	5.04587
4 Patient Safety(Diagnostic Safety)	41	13	44	8	29	7	240	62	6.41026	9.48012	Best 4	Best 4
5 Evidence-based medicine	91	10	88	19	38	7	487	75	13.0075	11.4679	Best 1	Best 2
6 Diagnostic Reasoning	96	9	72	7	38	3	470	44	12.5534	6.72783	Best 2
7 Patient Safety(Medication)	2	1	6	0	8	1	26	4	0.694444	0.611621	Worst 4	Worst 4
8 Education for residents	19	3	33	6	63	5	186	26	4.96795	3.97554
9 Education for staff	5	0	15	1	33	1	78	3	2.08333	0.458716		Worst 5
10 Education for students	4	2	14	1	15	1	55	9	1.46902	1.37615
11 Lifelong self-education	27	1	26	2	32	9	165	16	4.40705	2.44648
12 Inter-professional work	22	7	48	10	52	14	214	55	5.71581	8.40979	Best 5	Best 5
13 Communication with medical staff	12	2	21	6	32	8	110	26	2.93803	3.97554
14 Cooperation with other departments	11	1	18	2	23	2	92	9	2.45726	1.37615
15 Hospital management	11	0	24	1	38	0	119	2	3.17842	0.30581		Worst 3
16 Out-of-hospital activities	0	0	4	0	6	0	14	0	0.373932	0	Worst 2	Worst 1
17 Leadership	25	0	14	0	10	1	113	1	3.01816	0.152905		Worst 2
18 Patient Safety(Infection control)	7	0	12	2	20	2	65	6	1.73611	0.917431
19 Research	8	1	9	0	19	2	61	5	1.62927	0.764526
20 Elderly care	31	12	20	11	29	5	162	63	4.32692	9.63303		Best 3
21 Social work	3	0	4	1	5	2	22	4	0.587607	0.611621	Worst 3	Worst 5
22 Professionalism and medical ethics	48	6	17	6	18	9	196	39	5.23504	5.9633
23 Emergency visit	11	1	15	2	14	0	77	7	2.05662	1.07034
24 First outpatient visit	29	4	33	3	22	3	175	21	4.67415	3.21101
25 Home visit care	0	0	3	1	2	4	8	6	0.213675	0.917431	Worst 1
26 Preventive Medicine (Primary, Secondary and Tertiary)	11	3	8	4	12	3	61	20	1.62927	3.0581
None			9	1	16	2	34	4	0.90812	0.611621	Worst 5	Worst 5
Legend: There were 610 respondents were male and 123 were female.
Respondents were asked to select each of the three items they thought were most important roles for hospitalist practice, ranking them first to third.
Responses were scored by applying 3 points to the first ranked item, 2 points to the second, 1 point to the third, and 0 points for “not applicable.”
This scoring method was created based on the Borda count.
