# Supplementary material for: Roles considered important for hospitalist and non-hospitalist generalist practice in Japan: a survey study
Source: BMC Prim Care. 2023 Jul 7;24:139. doi: 10.1186/s12875-023-02090-w (PMC10327327; doi:10.1186/s12875-023-02090-w)
Supplement: Supplementary file 6 — Additional file 6: Appendix 6. Compare resident of specialty training program, attending with manager. [file 12875_2023_2090_MOESM6_ESM.xlsx]

## Sheet: Appendix 6
Appendix 6 Compare resident of specialty training program, attending with manager
	1st rank number of resident	1st rank number of attending	1st rank number of manager	2nd rank number of resident	2nd rank number of attending	2nd rank number of manager	3rd rank number of resident	3rd rank number of attending	3rd rank number of manager	Total point of resident	Total point of attending	Total point of manager	Total percent of resident	Total percent of attending	Total percent of manager	Rank of resident	Rank of attending	Rank of manager
1 Inpatient medical management (rehabilitation, nutrition, etc.)	19	65	31	8	26	11	3	20	7	76	267	122	16.6667	11.352	9.07738	Best 2	Best 3	Best 3
2 Palliative care	1	5	1	2	3	4	3	4	1	10	25	12	2.19298	1.06293	0.892857		Worst 5	Worst 4
3 Patient education	0	9	2	1	13	5	4	10	4	6	63	20	1.31579	2.67857	1.4881
4 Patient Safety(Diagnostic Safety)	3	31	14	3	29	16	4	16	15	19	167	89	4.16667	7.10034	6.62202			Best 4
5 Evidence-based medicine	15	52	31	15	64	24	3	27	11	78	311	152	17.1053	13.2228	11.3095	Best 1	Best 1	Best 2
6 Diagnostic Reasoning	8	60	31	7	45	24	5	23	13	43	293	154	9.42982	12.4575	11.4583	Best 3	Best 2	Best 1
7 Patient Safety(Medication)	0	2	1	3	3	0	1	3	3	7	15	6	1.53509	0.637755	0.446429		Worst 3	Worst 3
8 Education for residents	0	11	11	0	22	13	11	40	16	11	117	75	2.41228	4.97449	5.58036			Best 5
9 Education for staff	0	1	4	1	6	8	1	17	15	3	32	43	0.657895	1.36054	3.1994	Worst 5
10 Education for students	0	4	2	1	10	4	1	7	7	3	39	21	0.657895	1.65816	1.5625	Worst 5
11 Lifelong self-education	3	16	6	3	11	12	5	23	10	20	93	52	4.38596	3.95408	3.86905
12 Inter-professional work	4	13	11	3	39	12	7	32	24	25	149	81	5.48246	6.33503	6.02679	Best 5	Best 4
13 Communication with medical staff	4	8	1	3	17	6	3	26	7	21	84	22	4.60526	3.57143	1.6369
14 Cooperation with other departments	0	8	2	1	14	5	3	14	8	5	66	24	1.09649	2.80612	1.78571
15 Hospital management	0	4	7	0	9	16	0	19	18	0	49	71	0	2.08333	5.28274	Worst 1
16 Out-of-hospital activities	0	0	0	0	0	3	1	1	4	1	1	10	0.219298	0.042517	0.744048	Worst 4	Worst 1
17 Leadership	0	7	18	0	6	8	0	6	4	0	39	74	0	1.65816	5.50595	Worst 1
18 Patient Safety(Infection control)	0	3	4	0	9	4	0	13	8	0	40	28	0	1.70068	2.08333	Worst 1
19 Research	0	7	0	1	6	2	2	9	9	4	42	13	0.877193	1.78571	0.967262			Worst 5
20 Elderly care	4	21	14	4	13	12	5	21	7	25	110	73	5.48246	4.67687	5.43155	Best 5
21 Social work	1	2	0	1	4	0	1	4	2	6	18	2	1.31579	0.765306	0.14881		Worst 4	Worst 1
22 Professionalism and medical ethics	4	37	10	3	8	10	2	14	9	20	141	59	4.38596	5.9949	4.38988		Best 5
23 Emergency visit	1	4	7	3	7	6	1	9	4	10	35	37	2.19298	1.4881	2.75298
24 First outpatient visit	5	16	12	8	15	12	2	11	11	33	89	71	7.23684	3.78401	5.28274	Best 4
25 Home visit care	0	0	0	2	1	1	2	2	1	6	4	3	1.31579	0.170068	0.223214		Worst 2	Worst 2
26 Preventive Medicine (Primary, Secondary and Tertiary)	4	6	4	2	5	4	3	10	1	19	38	21	4.16667	1.61565	1.5625
None				1	7	2	3	11	5	5	25	9	1.09649	1.06293	0.669643
Legend: There were 76 respondents were resident, 392 respondents were attending and 224 were manager.
Respondents were asked to select each of the three items they thought were most important roles for hospitalist practice, ranking them first to third.
Responses were scored by applying 3 points to the first ranked item, 2 points to the second, 1 point to the third, and 0 points for “not applicable.”
This scoring method was created based on the Borda count.
