# Supplementary material for: Roles considered important for hospitalist and non-hospitalist generalist practice in Japan: a survey study
Source: BMC Prim Care. 2023 Jul 7;24:139. doi: 10.1186/s12875-023-02090-w (PMC10327327; doi:10.1186/s12875-023-02090-w)
Supplement: Supplementary file 7 — Additional file 7: Appendix 7. Comparison of Academic Affiliations. [file 12875_2023_2090_MOESM7_ESM.xlsx]

## Sheet: Sheet1
Appendix 7 Comparison of Academic Affiliations
	1st rank number of JPCA	1st rank number of JSHGM	1st rank number of both	2nd rank number of JPCA	2nd rank number of JSHGM	2nd rank number of both	3rd rank number of JPCA	3rd rank number of JSHGM	3rd rank number of both	Total point of JPCA	Total point of JSHGM	Total point of both	Total percent of JPCA	Total percent of JSHGM	Total percent of both	Rank of JPCA	Rank of JSHGM	Rank of both
1 Inpatient medical management (rehabilitation, nutrition, etc.)	52	25	41	24	12	13	13	9	13	217	108	162	14.1276	10.5263	9.09091	Best 1	Best 3	Best 3
2 Palliative care	3	2	3	8	2	2	4	1	4	29	11	17	1.88802	1.07212	0.953984			Worst 3
3 Patient education	8	4	2	8	6	6	12	3	8	52	27	26	3.38542	2.63158	1.45903			Worst 5
4 Patient Safety(Diagnostic Safety)	23	10	21	18	8	25	8	13	13	113	59	126	7.35677	5.75049	7.07071	Best 4	Best 4	Best 4
5 Evidence-based medicine	26	31	42	38	28	39	18	10	17	172	159	221	11.1979	15.4971	12.4018	Best 2	Best 1	Best 2
6 Diagnostic Reasoning	18	32	44	17	19	42	18	7	16	106	141	232	6.90104	13.7427	13.0191	Best 5	Best 2	Best 1
7 Patient Safety(Medication)	1	0	2	5	1	0	3	4	2	16	6	46	1.04167	0.584795	2.58137	Worst 5	Worst 4
8 Education for residents	8	5	9	12	8	19	18	17	32	66	48	79	4.29688	4.67836	4.43322
9 Education for staff	1	1	3	2	4	10	12	10	12	19	21	37	1.23698	2.04678	2.07632
10 Education for students	2	0	4	4	3	8	2	3	11	16	9	45	1.04167	0.877193	2.52525	Worst 5	Worst 5
11 Lifelong self-education	10	5	12	9	8	11	11	12	18	59	43	108	3.84115	4.19103	6.06061			Best 5
12 Inter-professional work	18	4	6	19	12	27	32	12	22	124	48	62	8.07292	4.67836	3.47924	Best 3
13 Communication with medical staff	5	5	4	12	4	11	14	10	16	53	33	44	3.45052	3.21637	2.46914
14 Cooperation with other departments	2	4	5	6	6	8	8	8	8	26	32	49	1.69271	3.11891	2.74972
15 Hospital management	5	2	4	5	7	13	12	8	18	37	28	36	2.40885	2.72904	2.0202
16 Out-of-hospital activities	0	0	0	0	1	3	3	1	2	3	3	12	0.195312	0.292398	0.673401	Worst 1	Worst 2	Worst 2
17 Leadership	10	3	12	6	3	5	3	4	4	45	19	50	2.92969	1.85185	2.80584
18 Patient Safety(Infection control)	0	5	2	4	4	5	9	4	9	17	27	23	1.10677	2.63158	1.29068			Worst 4
19 Research	2	5	2	3	2	4	2	3	16	14	22	34	0.911458	2.14425	1.90797	Worst 4
20 Elderly care	14	9	18	19	5	6	12	8	12	92	45	68	5.98958	4.38596	3.81594
21 Social work	3	0	0	3	1	1	4	1	2	19	3	26	1.23698	0.292398	1.45903		Worst 2	Worst 5
22 Professionalism and medical ethics	26	11	17	7	4	12	11	8	8	103	49	69	6.70573	4.77583	3.87205		Best 5
23 Emergency visit	2	4	6	2	9	5	3	1	10	13	31	54	0.846354	3.02144	3.0303	Worst 3
24 First outpatient visit	10	2	21	14	9	13	8	7	9	66	31	74	4.29688	3.02144	4.15264
25 Home visit care	0	0	0	3	0	1	3	0	3	9	0	9	0.585938	0	0.505051	Worst 2	Worst 1	Worst 1
26 Preventive Medicine (Primary, Secondary and Tertiary)	7	2	5	7	2	3	7	4	4	42	14	29	2.73438	1.36452	1.62738
None				1	3	5	6	3	8	8	9	8	0.520833	0.877193	0.448934
Legend: There were 256 respondents were belonged only JPCA, 171 respondents were belonged only JSHGM and 297 were belonged both society.
JPCA; Japanese primary care association. JSHGM; Japanese society of hospital general medicine.
Those who belonged only to JPCA were designated as JPCA; those who belonged only to JSHGM were designated as JSHGM; those who belonged to both JSHGM and JPCA were designated as both.
Respondents were asked to select each of the three items they thought were most important roles for hospitalist practice, ranking them first to third.
Responses were scored by applying 3 points to the first ranked item, 2 points to the second, 1 point to the third, and 0 points for “not applicable.”
This scoring method was created based on the Borda count.
